# Supplementary material for: Cranioencephalic functional lymphoid units in glioblastoma
Source: Nat Med. 2024 Jul 31;30(10):2947–56. doi: 10.1038/s41591-024-03152-x (PMC11485206; doi:10.1038/s41591-024-03152-x)
Supplement: Supplementary file 7 — Source data Figs. 1f–k, 2d,f,h–l, 3a–e and 4a–c,e–g,j,o and Extended Data Figs. 2a–c, 4b,d,e and 5a,e. [file 41591_2024_3152_MOESM7_ESM.xlsx]

## Sheet: Figure 1f
Uncropped image - 3D-rendering of light-sheet microscopy data obtained from whole-mount preparation of fixed and optically cleared clinical CB (patient c3)

## Sheet: Figure 1g
Uncropped immunofluorescent confocal image of CB tissue section of patient c7 (Quantitative multiplex immunofluorescence imaging)

## Sheet: Figure 1h
Uncropped image - 3D-rendering of light-sheet microscopy data obtained from whole-mount preparation of fixed and optically cleared clinical CB (patient 7)

## Sheet: Figure 1i
Uncropped image - 3D-rendering of light-sheet microscopy data obtained from whole-mount preparation of fixed and optically cleared clinical CB (patient 6)

## Sheet: Figure 1j
Uncropped immunofluorescent confocal images of CB tissue section of patient 12 (Quantitative multiplex immunofluorescence imaging)

## Sheet: Figure 1k
Uncropped immunofluorescent confocal image of CB tissue section of patient 13 (Quantitative multiplex immunofluorescence imaging)

## Sheet: Figure 2d
Prevalence of immune cell subsets among CD45+ non-granulocytes in cranial bone samples of patients with glioblastoma. Immunoprofiling data collected by flow cytometry.
Immune cell subset	Patient 10	Patient 14	Patient 15	Patient 16	Patient 17	Patient 18	Patient 19	Patient 20
T cells	0.534018	0.364038	0.668426	0.498104	0.698423	0.435237	0.614266	0.531904
TCRgd T cells	0.0364222	0.0094993	0.0164606	0.0124326	0.0166599	0.0120125	0.0238316	0.0263336
NK-like T cells	0.0165998	0.0500092	0.0383168	0.0116305	0.00784472	0.0362117	0.0224105	0.0109723
NK cell subsets	0.0122032	0.0220629	0.0118524	0.0322663	0.0181156	0.0769499	0.0350916	0.022451
Myeloid cells	0.189868	0.38892	0.102096	0.186616	0.077315	0.123607	0.132167	0.240378
B cells	0.127078	0.106699	0.0911091	0.154988	0.105621	0.251741	0.0995354	0.0867657
Other	0.0838111	0.0587731	0.0717391	0.103963	0.076021	0.0642409	0.0726975	0.0811951

## Sheet: Figure 2f
Top ten differentially expressed genes (ranked by Log2FC) comparing tumor-shared expanding clonotypes vs. non-expanding singlets in the CB. DEGs detected by FindMarkers() Seurat function, per default setting (two-sided Wilcoxon rank sum test). Gene expression cutoff set to a minimum of 20% of cells.
	p_val	avg_log2FC	pct.1	pct.2	p_val_adj
CCL4	2.41e-202	2.2736	0.586	0.087	4.51e-198
NKG7	1.43e-293	2.15332	0.879	0.184	2.69e-289
CCL5	8.01e-252	1.84699	0.975	0.287	1.5e-247
GZMA	1.89e-251	1.46852	0.892	0.216	3.55e-247
CST7	8.73e-223	1.42771	0.895	0.272	1.63e-218
GZMK	2.95e-170	1.25439	0.77	0.211	5.53e-166
CD74	1.04e-101	1.22451	0.879	0.572	1.95e-97
GZMH	8.52e-162	1.09292	0.401	0.045	1.59e-157
DUSP2	5.02e-61	0.966153	0.812	0.547	9.4e-57
CD8A	1.33e-94	0.903595	0.682	0.263	2.48e-90

## Sheet: Figure 2h,i
Prevalence of phenotypes among CD8+ T cells in cranial bone and PBMC samples of patients with glioblastoma. Immunoprofiling data collected by flow cytometry.
Cranial Bone
CD8+ T cell phenotype	Patient 10	Patient 14	Patient 15	Patient 16	Patient 17	Patient 18	Patient 19	Patient 20
TNAIVE (CD45RA+CCR7+)	0.093	0.042	0.062	0.114	0.226	0.24	0.017	0.143
TCM (CD45RA-CCR7+)	0.356	0.124	0.162	0.37	0.188	0.158	0.288	0.228
TEM (CD45RA-CCR7-)	0.394	0.343	0.388	0.328	0.278	0.348	0.463	0.456
TTE (CD45RA+CCR7-)	0.081	0.42	0.277	0.105	0.242	0.201	0.158	0.133
not defined	0.076	0.071	0.111	0.083	0.066	0.053	0.07399	0.04
PBMC
CD8+ T cell phenotype	Patient 10	Patient 14	Patient 15	Patient 16	Patient 17	Patient 18	Patient 19	Patient 20
TNAIVE (CD45RA+CCR7+)	0.174	0.079	0.143	0.207	0.755	0.477	0.029	0.469
TCM (CD45RA-CCR7+)	0.395	0.15	0.374	0.551	0.105	0.054	0.21	0.181
TEM (CD45RA-CCR7-)	0.206	0.287	0.229	0.102	0.077	0.065	0.404	0.162
TTE (CD45RA+CCR7-)	0.137	0.396	0.127	0.048	0.028	0.367	0.261	0.133
not defined	0.088	0.088	0.127	0.092	0.035	0.037	0.096	0.055

## Sheet: Figure 2j
Original ELISpot photomicrographs depicting exemplary patterns of ELISpots using an IFNg-based readout, (patient 15).
	Patient 15 uncropped original pictures from Reader 009, grayscaled, sharpness-brightness-contrast corrected					Patient 15 uncropped original pictures from Reader 009
	Corrections (Powerpoint): -Sharpness 100% -Brightness -20% -Contrast +80%					original pictures, no corrections, pictures not changed to grayscale
CD8+ T cells only					CD8+ T cells only
CD8+ T cells + autologous tumor cells					CD8+ T cells + autologous tumor cells
CD8+ T cells + autologous tumor cells + MHC block					CD8+ T cells + autologous tumor cells + MHC block
	Cranial Bone (CB)	Tumor	PBMC			Cranial Bone (CB)	Tumor	PBMC

[truncated: 21 more sheets: Figure 2k, Figure 2l, Figure 3a, Figure 3b, Figure 3c, Figure 3d, Figure 3e, Figure 4a, Figure 4b, Figure 4c, Figure 4e, Figure 4f, Figure 4g, Figure 4j, Figure 4o, Extended Data Fig. 2a,b, Extended Data Fig. 2c, Extended Data Fig. 4b, Extended Data Fig. 4d,e, Extended Data Fig. 5a …]
